# Supplementary material for: Impact of Illegible Prescriptions on Dispensing Practice: A Pilot Study of South African Pharmacy Personnel
Source: Pharmacy (Basel). 2022 Oct 12;10(5):132. doi: 10.3390/pharmacy10050132 (PMC9609295; doi:10.3390/pharmacy10050132)
Supplement: Supplementary file 1 [file pharmacy-10-00132-s001.zip]

Archive with 1 entries (1 files):
- pharmacy-1919978-supplementary.pdf
